# Supplementary material for: HPA Axis Responsiveness Associates with Central Serotonin Transporter Availability in Human Obesity and Non-Obesity Controls
Source: Brain Sci. 2022 Oct 25;12(11):1430. doi: 10.3390/brainsci12111430 (PMC9688432; doi:10.3390/brainsci12111430)
Supplement: Supplementary file 1 [file brainsci-12-01430-s001.zip]

Archive with 7 entries (7 files):
- 00_Open_Data_Description.pdf
- 01_Data_public.sav
- 02_Syntax.sps
- 03b_Statistics_Output.pdf
- 03_Statistics_Output.spv
- 04_Fig_1_and_Suppl_Fig_1.pzf
- 05_Fig_2-5_Suppl_Fig_2-4.pzfx
