# Supplementary material for: HPA Axis Responsiveness Associates with Central Serotonin Transporter Availability in Human Obesity and Non-Obesity Controls
Source: Brain Sci. 2022 Oct 25;12(11):1430. doi: 10.3390/brainsci12111430 (PMC9688432; doi:10.3390/brainsci12111430)
Supplement: Supplementary file 1 [file brainsci-12-01430-s001.zip › 02_Syntax.sps]

* Encoding: UTF-8.
SORT CASES  BY Participant_ID
SPLIT FILE SEPARATE BY Participant_ID.

USE ALL.
COMPUTE filter_$=(NOT INCLUSION_EXCLUSION=9).
VARIABLE LABELS filter_$ 'NOT INCLUSION_EXCLUSION=9 (FILTER)'.
VALUE LABELS filter_$ 0 'Not Selected' 1 'Selected'.
FORMATS filter_$ (f1.0).
FILTER BY filter_$.
EXECUTE.

SORT CASES  BY Status_0_NO_1_OB.
SPLIT FILE LAYERED BY Status_0_NO_1_OB.

EXAMINE VARIABLES=Age BMI_Baseline_PET BDI SCL_90_tANX BAS_Drive BAS_FUN BAS_Reward BIS ACTH1500 
    ACTH1530_postCRH ACTH1545 ACTH1600 ACTH1615 CRT1500 CRT1530_postCRH CRT1545 CRT1600 CRT1615 
    ACTH_MAX ACTH_dMAX ACTH_AUC CRT_MAX CRT_dMAX CRT_AUC AC_ratio_postCRH_1530 AC_ratio_MAX 
    AC_ratio_AUC SERT_BPND_Group_average FC OFC DLPFC ACC INS HI AMG NAcc CD PU TH HYPOTH SN_VTA MIB 
    PONS
  /PLOT BOXPLOT NPPLOT
  /COMPARE GROUPS
  /STATISTICS DESCRIPTIVES
  /CINTERVAL 95
  /MISSING PAIRWISE
  /NOTOTAL.

FREQUENCIES VARIABLES=Sex
  /ORDER=ANALYSIS.

FREQUENCIES VARIABLES=Age BMI_Baseline_PET BDI SCL_90_tANX BAS_Drive BAS_FUN BAS_Reward BIS
  /FORMAT=NOTABLE
  /NTILES=4
  /STATISTICS=STDDEV MEAN MEDIAN
  /ORDER=ANALYSIS.

FREQUENCIES VARIABLES=ACTH1500 ACTH1530_postCRH ACTH_MAX ACTH_AUC CRT1500 CRT1530_postCRH CRT_MAX 
    CRT_AUC AC_ratio_postCRH_1530 AC_ratio_MAX AC_ratio_AUC
  /FORMAT=NOTABLE
  /NTILES=4
  /STATISTICS=STDDEV MEAN MEDIAN
  /ORDER=ANALYSIS.

SPLIT FILE OFF.

T-TEST GROUPS=Status_0_NO_1_OB(0 1)
  /MISSING=ANALYSIS
  /VARIABLES=Age BMI_Baseline_PET
  /CRITERIA=CI(.95).

CROSSTABS
  /TABLES=Status_0_NO_1_OB BY Sex
  /FORMAT=AVALUE TABLES
  /STATISTICS=CHISQ 
  /CELLS=COUNT
  /COUNT ROUND CELL.

SPLIT FILE OFF.

NPAR TESTS
  /M-W= BDI SCL_90_tANX BAS_Drive BAS_FUN BAS_Reward BIS BY Status_0_NO_1_OB(0 1)
  /MISSING ANALYSIS.

NPAR TESTS
  /M-W= ACTH1500 ACTH1530_postCRH ACTH_MAX ACTH_AUC CRT1500 CRT1530_postCRH CRT_MAX 
    CRT_AUC AC_ratio_postCRH_1530 AC_ratio_MAX AC_ratio_AUC BY Status_0_NO_1_OB(0 1)
  /MISSING ANALYSIS.

SORT CASES  BY Status_0_NO_1_OB.
SPLIT FILE SEPARATE BY Status_0_NO_1_OB.

NONPAR CORR
  /VARIABLES=ACTH_MAX ACTH_AUC CRT_MAX CRT_AUC SERT_BPND_Group_average FC OFC DLPFC ACC INS HI AMG 
    NAcc CD PU TH HYPOTH SN_VTA MIB PONS
  /PRINT=SPEARMAN TWOTAIL NOSIG
  /MISSING=PAIRWISE.

NONPAR CORR
  /VARIABLES=ACTH_MAX ACTH_AUC CRT_MAX CRT_AUC BDI SCL_90_tANX BAS_Drive BAS_FUN BAS_Reward BIS
  /PRINT=SPEARMAN TWOTAIL NOSIG
  /MISSING=PAIRWISE.

NONPAR CORR
  /VARIABLES=SERT_BPND_Group_average CD BDI SCL_90_tANX BAS_Drive BAS_FUN BAS_Reward BIS
  /PRINT=SPEARMAN TWOTAIL NOSIG
  /MISSING=PAIRWISE.

DATASET ACTIVATE DataSet1.
NONPAR CORR
  /VARIABLES=RAPHE ACTH_MAX ACTH_AUC CRT_MAX CRT_AUC
  /PRINT=SPEARMAN TWOTAIL NOSIG
  /MISSING=PAIRWISE.
